# Supplementary material for: Specialist Neurology Involvement and Impact in Immune Checkpoint Inhibitor-Related Neurotoxicity: Experience in a Unified Healthcare System
Source: Cancers (Basel). 2025 Dec 9;17(24):3935. doi: 10.3390/cancers17243935 (PMC12730614; doi:10.3390/cancers17243935)
Supplement: Supplementary file 1 [file cancers-17-03935-s001.zip]

Archive with 1 entries (1 files):
- cancers-3958253-supplementary.pdf
